# Supplementary material for: Study on the efficacy of IFN-γ- and sPD-1-overexpressing BMSCs in enhancing immune effects for the treatment of lung adenocarcinoma
Source: Front Immunol. 2025 Mar 13;16:1554467. doi: 10.3389/fimmu.2025.1554467 (PMC11965897; doi:10.3389/fimmu.2025.1554467)
Supplement: Supplementary file 1 [file DataSheet1.zip]

Archive with 4 entries (3 files):
- Immunofluorescence results of BMSCs overexpressing IFN-γ and sPD-1/
- Immunofluorescence results of BMSCs overexpressing IFN-γ and sPD-1/IFN-γ 100x- (1).jpg
- Immunofluorescence results of BMSCs overexpressing IFN-γ and sPD-1/sDP-1 100x.jpg
- Immunofluorescence results of BMSCs overexpressing IFN-γ and sPD-1/vector 100X.jpg
