# Supplementary material for: Study on the efficacy of IFN-γ- and sPD-1-overexpressing BMSCs in enhancing immune effects for the treatment of lung adenocarcinoma
Source: Front Immunol. 2025 Mar 13;16:1554467. doi: 10.3389/fimmu.2025.1554467 (PMC11965897; doi:10.3389/fimmu.2025.1554467)
Supplement: Supplementary file 2 [file DataSheet2.zip]

Archive with 6 entries (5 files):
- tunel/
- tunel/ifn-y+spd-1.png
- tunel/IFN-y.png
- tunel/model.png
- tunel/spd-1 .png
- tunel/vector.png
