# Supplementary material for: Study on the efficacy of IFN-γ- and sPD-1-overexpressing BMSCs in enhancing immune effects for the treatment of lung adenocarcinoma
Source: Front Immunol. 2025 Mar 13;16:1554467. doi: 10.3389/fimmu.2025.1554467 (PMC11965897; doi:10.3389/fimmu.2025.1554467)
Supplement: Supplementary file 3 [file DataSheet3.zip]

Archive with 11 entries (10 files):
- β-galactosidase assay showing the effect of BMSCs overexpressing IFN-γ and sPD-1/
- β-galactosidase assay showing the effect of BMSCs overexpressing IFN-γ and sPD-1/A549-Control (2).png
- β-galactosidase assay showing the effect of BMSCs overexpressing IFN-γ and sPD-1/A549-IFN-y (2).png
- β-galactosidase assay showing the effect of BMSCs overexpressing IFN-γ and sPD-1/A549-IFN-γ+sPD-1  (2).png
- β-galactosidase assay showing the effect of BMSCs overexpressing IFN-γ and sPD-1/A549-sPD-1 (2).png
- β-galactosidase assay showing the effect of BMSCs overexpressing IFN-γ and sPD-1/A549-Vector (2).png
- β-galactosidase assay showing the effect of BMSCs overexpressing IFN-γ and sPD-1/Lewis-Control (2).png
- β-galactosidase assay showing the effect of BMSCs overexpressing IFN-γ and sPD-1/Lewis-IFN-y (2).png
- β-galactosidase assay showing the effect of BMSCs overexpressing IFN-γ and sPD-1/Lewis-IFN-y+sPD-1 (2).png
- β-galactosidase assay showing the effect of BMSCs overexpressing IFN-γ and sPD-1/Lewis-sPD-1 (2).png
- β-galactosidase assay showing the effect of BMSCs overexpressing IFN-γ and sPD-1/Lewis-Vector (2).png
