# Supplementary material for: Study on the efficacy of IFN-γ- and sPD-1-overexpressing BMSCs in enhancing immune effects for the treatment of lung adenocarcinoma
Source: Front Immunol. 2025 Mar 13;16:1554467. doi: 10.3389/fimmu.2025.1554467 (PMC11965897; doi:10.3389/fimmu.2025.1554467)
Supplement: Supplementary file 4 [file DataSheet4.zip]

Archive with 14 entries (11 files):
- HE/
- HE/lung/
- HE/lung/Control.png
- HE/lung/IFN-y+sPD-1.png
- HE/lung/IFN-y.png
- HE/lung/Model.png
- HE/lung/sPD-1.png
- HE/lung/vector.png
- HE/Tumor/
- HE/Tumor/ifn-y+spd-.png
- HE/Tumor/ifn-y.png
- HE/Tumor/model.png
- HE/Tumor/spd-1.png
- HE/Tumor/vector.png
