# Supplementary material for: Study on the efficacy of IFN-γ- and sPD-1-overexpressing BMSCs in enhancing immune effects for the treatment of lung adenocarcinoma
Source: Front Immunol. 2025 Mar 13;16:1554467. doi: 10.3389/fimmu.2025.1554467 (PMC11965897; doi:10.3389/fimmu.2025.1554467)
Supplement: Supplementary file 5 [file DataSheet5.zip]

Archive with 11 entries (10 files):
- Transwell cell invasion assay detecting the invasion ability of lung adenocarcinoma cells/
- Transwell cell invasion assay detecting the invasion ability of lung adenocarcinoma cells/A549-control.png
- Transwell cell invasion assay detecting the invasion ability of lung adenocarcinoma cells/A549-IFN-y  2.png
- Transwell cell invasion assay detecting the invasion ability of lung adenocarcinoma cells/A549-ifn-y+spd-1.png
- Transwell cell invasion assay detecting the invasion ability of lung adenocarcinoma cells/A549-SPD-1  2.png
- Transwell cell invasion assay detecting the invasion ability of lung adenocarcinoma cells/A549-vector.png
- Transwell cell invasion assay detecting the invasion ability of lung adenocarcinoma cells/lewis-control.png
- Transwell cell invasion assay detecting the invasion ability of lung adenocarcinoma cells/lewis-ifn-y-+spd-1.png
- Transwell cell invasion assay detecting the invasion ability of lung adenocarcinoma cells/lewis-ifn-y.png
- Transwell cell invasion assay detecting the invasion ability of lung adenocarcinoma cells/lewis-spd-1.png
- Transwell cell invasion assay detecting the invasion ability of lung adenocarcinoma cells/lewis-vector.tif
