# Supplementary material for: Study on the efficacy of IFN-γ- and sPD-1-overexpressing BMSCs in enhancing immune effects for the treatment of lung adenocarcinoma
Source: Front Immunol. 2025 Mar 13;16:1554467. doi: 10.3389/fimmu.2025.1554467 (PMC11965897; doi:10.3389/fimmu.2025.1554467)
Supplement: Supplementary file 6 [file DataSheet6.zip]

Archive with 14 entries (10 files):
- Identification of surface markers/
- Identification of surface markers/identification of BMSCs/
- Identification of surface markers/identification of BMSCs/1/
- Identification of surface markers/identification of BMSCs/1/1.fcs
- Identification of surface markers/identification of BMSCs/1/2.fcs
- Identification of surface markers/identification of BMSCs/1/3.fcs
- Identification of surface markers/identification of BMSCs/original data.pdf
- Identification of surface markers/TREG/
- Identification of surface markers/TREG/12-dec-2023-TREG.pdf
- Identification of surface markers/TREG/KEBAO_ifn-y_2023_12_12_18_18_24.fcs
- Identification of surface markers/TREG/KEBAO_model_2023_12_12_18_18_24.fcs
- Identification of surface markers/TREG/KEBAO_Spd-1+ifn-y_2023_12_12_18_18_24.fcs
- Identification of surface markers/TREG/KEBAO_spd-1_2023_12_12_18_18_24.fcs
- Identification of surface markers/TREG/KEBAO_vector_2023_12_12_18_18_24.fcs
