# Supplementary material for: Study on the efficacy of IFN-γ- and sPD-1-overexpressing BMSCs in enhancing immune effects for the treatment of lung adenocarcinoma
Source: Front Immunol. 2025 Mar 13;16:1554467. doi: 10.3389/fimmu.2025.1554467 (PMC11965897; doi:10.3389/fimmu.2025.1554467)
Supplement: Supplementary file 7 [file DataSheet7.zip]

Archive with 21 entries (20 files):
- Scratch assay/
- Scratch assay/A549-Control-0.png
- Scratch assay/A549-Control-36.png
- Scratch assay/A549-IFN-y+sPD-1-0.png
- Scratch assay/A549-IFN-y+sPD-1-36.png
- Scratch assay/A549-IFN-y-0.png
- Scratch assay/A549-IFN-y-36.png
- Scratch assay/A549-sPD-1-0.png
- Scratch assay/A549-sPD-1-36.png
- Scratch assay/A549-Vector-0.png
- Scratch assay/A549-Vector-36.png
- Scratch assay/lewis-Control-0.png
- Scratch assay/lewis-Control-36.png
- Scratch assay/lewis-IFN-y+sPD-1-0.png
- Scratch assay/lewis-IFN-y+sPD-1-36.png
- Scratch assay/lewis-IFN-y-0.png
- Scratch assay/lewis-IFN-y-36.png
- Scratch assay/lewis-sPD-1-0.png
- Scratch assay/lewis-sPD-1-36.png
- Scratch assay/lewis-Vector-0.png
- Scratch assay/lewis-Vector-36.png
