# Supplementary material for: Study on the efficacy of IFN-γ- and sPD-1-overexpressing BMSCs in enhancing immune effects for the treatment of lung adenocarcinoma
Source: Front Immunol. 2025 Mar 13;16:1554467. doi: 10.3389/fimmu.2025.1554467 (PMC11965897; doi:10.3389/fimmu.2025.1554467)
Supplement: Supplementary file 8 [file DataSheet8.zip]

Archive with 31 entries (25 files):
- Expression of Bax and Bcl-2 in tumor tissue of each group/
- Expression of Bax and Bcl-2 in tumor tissue of each group/AKT/
- Expression of Bax and Bcl-2 in tumor tissue of each group/AKT/IFN-γ  AKT_20.0x(1).jpg
- Expression of Bax and Bcl-2 in tumor tissue of each group/AKT/IFN-γ+sPD-1 AKT_20.0x(1).jpg
- Expression of Bax and Bcl-2 in tumor tissue of each group/AKT/Model  AKT_20.0x(1).jpg
- Expression of Bax and Bcl-2 in tumor tissue of each group/AKT/sPD-1 AKT_20.0x(1).jpg
- Expression of Bax and Bcl-2 in tumor tissue of each group/AKT/Vector  AKT_20.0x(1).jpg
- Expression of Bax and Bcl-2 in tumor tissue of each group/Bax/
- Expression of Bax and Bcl-2 in tumor tissue of each group/Bax/IFN-γ BAX_20.0x.jpg
- Expression of Bax and Bcl-2 in tumor tissue of each group/Bax/IFN-γ+sPD-1 BAX_20.0x.jpg
- Expression of Bax and Bcl-2 in tumor tissue of each group/Bax/Model- BAX_20.0x.png
- Expression of Bax and Bcl-2 in tumor tissue of each group/Bax/sPD-1 BAX_20.0x.jpg
- Expression of Bax and Bcl-2 in tumor tissue of each group/Bax/Vector BAX_20.0x.jpg
- Expression of Bax and Bcl-2 in tumor tissue of each group/Bcl-2/
- Expression of Bax and Bcl-2 in tumor tissue of each group/Bcl-2/IFN-γ  BCL-2_20.0x.jpg
- Expression of Bax and Bcl-2 in tumor tissue of each group/Bcl-2/IFN-γ+sPD-1 BCL-2_20.0x.jpg
- Expression of Bax and Bcl-2 in tumor tissue of each group/Bcl-2/Model BCL-2_20.0x.jpg
- Expression of Bax and Bcl-2 in tumor tissue of each group/Bcl-2/sPD-1 BCL-2_20.0x.jpg
- Expression of Bax and Bcl-2 in tumor tissue of each group/Bcl-2/Vector  BCL-2_20.0x.jpg
- Expression of Bax and Bcl-2 in tumor tissue of each group/PD-L1/
- Expression of Bax and Bcl-2 in tumor tissue of each group/PD-L1/IFN-γ  PDL1_20.0x.jpg
- Expression of Bax and Bcl-2 in tumor tissue of each group/PD-L1/IFN-γ+sPD-1 PDL1_20.0x.jpg
- Expression of Bax and Bcl-2 in tumor tissue of each group/PD-L1/Model  PDL1_20.0x.jpg
- Expression of Bax and Bcl-2 in tumor tissue of each group/PD-L1/sPD-1 PDL1_20.0x.jpg
- Expression of Bax and Bcl-2 in tumor tissue of each group/PD-L1/Vector PDL1_20.0x.jpg
- Expression of Bax and Bcl-2 in tumor tissue of each group/PI3K/
- Expression of Bax and Bcl-2 in tumor tissue of each group/PI3K/IFN-γ  PI3K_20.0x.jpg
- Expression of Bax and Bcl-2 in tumor tissue of each group/PI3K/IFN-γ+sPD-1  PI3K_20.0x.jpg
- Expression of Bax and Bcl-2 in tumor tissue of each group/PI3K/Model PI3K_20.0x.jpg
- Expression of Bax and Bcl-2 in tumor tissue of each group/PI3K/sPD-1 PI3K_20.0x.jpg
- Expression of Bax and Bcl-2 in tumor tissue of each group/PI3K/Vector  PI3K_20.0x.jpg
