# Supplementary material for: Study on the efficacy of IFN-γ- and sPD-1-overexpressing BMSCs in enhancing immune effects for the treatment of lung adenocarcinoma
Source: Front Immunol. 2025 Mar 13;16:1554467. doi: 10.3389/fimmu.2025.1554467 (PMC11965897; doi:10.3389/fimmu.2025.1554467)
Supplement: Supplementary file 9 [file DataSheet9.zip]

Archive with 13 entries (10 files):
- Original images and data of WB/
- Original images and data of WB/Figure1D-WB/
- Original images and data of WB/Figure1D-WB/gapdh.tif
- Original images and data of WB/Figure1D-WB/IFN-γ.tif
- Original images and data of WB/Figure1D-WB/sPD-1.tif
- Original images and data of WB/Figure1D、5C、7C、 8C  WB.pzfx
- Original images and data of WB/Figure5C、7C 、 8C -WB/
- Original images and data of WB/Figure5C、7C 、 8C -WB/akt.tif
- Original images and data of WB/Figure5C、7C 、 8C -WB/bax.tif
- Original images and data of WB/Figure5C、7C 、 8C -WB/bcl-2.tif
- Original images and data of WB/Figure5C、7C 、 8C -WB/gapdh.tif
- Original images and data of WB/Figure5C、7C 、 8C -WB/pdl1.tif
- Original images and data of WB/Figure5C、7C 、 8C -WB/pi3k.tif
